# Supplementary material for: Earlier de-isolation of SARS-CoV-2-infected ICU patients using a novel viability PCR: a prospective cohort study
Source: Microbiol Spectr. 2025 Dec 5;14(1):e01140-25. doi: 10.1128/spectrum.01140-25 (PMC12772352; doi:10.1128/spectrum.01140-25)
Supplement: Research data — Ct values and data dictionary. [file spectrum.01140-25-s0003.xlsx]

## Sheet: Ct data study
Study id	Sampling date	ICU admission date	Days since ICU admission	Date of PCR analysis 1	Ct value minus PMA PCR analysis 1	Ct value plus PMA PCR analysis 1
study-1	2021-11-08	2021-10-27	12	2021-11-23	27.9178	29.5938
study-2	2021-11-08	2021-11-01	7	2021-11-23	38.9376	Non_detectable
study-3	2021-11-08	2021-11-02	6	2021-11-23	Non_detectable	37.9262
study-4	2021-11-08	2021-11-01	7	2021-11-23	30.0416	30.6665
study-4	2021-11-10	2021-11-01	9	2021-11-23	34.3097	33.8615
study-4	2021-11-12	2021-11-01	11	2021-11-23	37.5394	Non_detectable
study-5	2021-11-08	2021-11-01	7	2021-11-23	34.828	38.7614
study-5	2021-11-10	2021-11-01	9	2021-11-23	37.6972
study-6	2021-11-08	2021-11-05	3	2021-11-23	31.9448	34.9706
study-6	2021-11-10	2021-11-05	5	2021-11-23	24.5022	24.5868
study-6	2021-11-12	2021-11-05	7	2021-11-23	Non_detectable	39.1888
study-7	2021-11-08	2021-10-29	10	2021-11-23	25.0871	32.0356
study-7	2021-11-10	2021-10-29	12	2021-11-23	31.0547	35.7894
study-7	2021-11-12	2021-10-29	14	2021-11-23	21.8039
study-7	2021-11-15	2021-10-29	17	2021-11-23	28.3029
study-7	2021-11-17	2021-10-29	19	2021-11-23	33.8811
study-7	2021-11-19	2021-10-29	21	2021-11-23	34.852
study-7	2021-11-22	2021-10-29	24	2021-12-09	25.9286
study-7	2021-11-26	2021-10-29	28	2021-12-09	30.1663
study-7	2021-11-29	2021-10-29	31	2021-12-09	37.2916
study-8	2021-11-12	2021-11-09	3	2021-11-23	31.2175	34.5969
study-8	2021-11-15	2021-11-09	6	2021-11-23	23.5605	25.7985
study-8	2021-11-17	2021-11-09	8	2021-11-23	29.6845	34.7902
study-8	2021-11-19	2021-11-09	10	2021-11-23	26.5406	33.9681
study-8	2021-11-22	2021-11-09	13	2021-12-09	Non_detectable	Non_detectable
study-9	2021-11-10	2021-11-10	0	2021-11-23	30.0145	36.0419
study-9	2021-11-12	2021-11-10	2	2021-11-23	30.5541
study-9	2021-11-15	2021-11-10	5	2021-11-23	Non_detectable
study-10	2021-11-10	2021-11-10	0	2021-11-23	23.8514	24.1888
study-11	2021-11-17	2021-11-12	5	2021-11-23	35.8854	35.5735
study-12	2021-11-17	2021-11-15	2	2021-11-23	31.7975	35.4016
study-12	2021-11-19	2021-11-15	4	2021-11-23	37.8274
study-13	2021-11-17	2021-11-16	1	2021-11-23	23.5019	23.6924
study-13	2021-11-19	2021-11-16	3	2021-11-23	22.7722	31.3408
study-13	2021-11-22	2021-11-16	6	2021-12-09	22.8596	31.8014
study-13	2021-11-26	2021-11-16	10	2021-12-09	26.8282	35.5468
study-14	2021-11-17	2021-11-16	1	2021-11-23	31.5088	32.105
study-14	2021-11-22	2021-11-16	6	2021-12-09	20.0119	20.8781
study-14	2021-11-26	2021-11-16	10	2021-12-09	19.5539	19.4314
study-15	2021-11-17	2021-11-17	0	2021-11-23	23.1389	24.5078
study-15	2021-11-19	2021-11-17	2	2021-11-23	22.3276	22.9733
study-16	2021-11-22	2021-11-19	3	2021-12-09	28.5805	29.667
study-17	2021-11-26	2021-11-19	7	2021-12-09	33.2961	33.8152
study-17	2021-11-29	2021-11-19	10	2021-12-09	34.3543	33.7972
study-17	2021-12-01	2021-11-19	12	2021-12-09	30.5624	31.5433
study-17	2021-12-03	2021-11-19	14	2021-12-17	Non_detectable	Non_detectable
study-18	2021-11-22	2021-11-19	3	2021-12-09	29.4015	30.7372
study-19	2021-11-22	2021-11-22	0	2021-12-09	32.7138	33.0003
study-19	2021-11-26	2021-11-22	4	2021-12-09	31.3056	32.8093
study-20	2021-11-22	2021-11-21	1	2021-12-09	21.6923	27.5364
study-20	2021-11-26	2021-11-21	5	2021-12-09	27.8737	35.9345
study-20	2021-11-29	2021-11-21	8	2021-12-09	33.2715
study-20	2021-12-03	2021-11-21	12	2021-12-17	31.2143
study-20	2021-12-06	2021-11-21	15	2021-12-17	30.6268
study-20	2021-12-08	2021-11-21	17	2021-12-17	27.397
study-20	2021-12-10	2021-11-21	19	2021-12-17	32.8435
study-20	2021-12-13	2021-11-21	22	2022-01-18	28.1079
study-20	2021-12-15	2021-11-21	24	2022-10-13	24.941
study-20	2021-12-17	2021-11-21	26	2022-01-24	35.5931
study-21	2021-11-26	2021-11-22	4	2021-12-09	30.4891	31.8378
study-21	2021-11-29	2021-11-22	7	2021-12-09	33.4116	34.8569
study-21	2021-12-01	2021-11-22	9	2021-12-09	25.956	30.0901
study-21	2021-12-03	2021-11-22	11	2021-12-17	22.8105	24.4924
study-21	2021-12-06	2021-11-22	14	2021-12-17	30.1957	30.648
study-22	2021-11-24	2021-11-23	1	2021-12-09	26.2011	27.4975
study-22	2021-11-26	2021-11-23	3	2021-12-09	22.0101	24.0357
study-22	2021-11-29	2021-11-23	6	2021-12-09	24.0754	24.6878
study-22	2021-12-01	2021-11-23	8	2021-12-09	32.1075	32.4295
study-22	2021-12-03	2021-11-23	10	2021-12-17	31.2316	31.4157
study-22	2021-12-06	2021-11-23	13	2021-12-17	35.1218	37.0502
study-23	2021-11-26	2021-11-23	3	2021-12-09	28.2821	36.6551
study-23	2021-11-29	2021-11-23	6	2021-12-09	23.6328
study-23	2021-12-03	2021-11-23	10	2021-12-17	30.3898
study-23	2021-12-06	2021-11-23	13	2021-12-17	29.7339
study-23	2021-12-08	2021-11-23	15	2021-12-17	38.9738
study-24	2021-11-26	2021-11-24	2	2021-12-09	25.0747	26.5994
study-24	2021-11-29	2021-11-24	5	2021-12-09	30.5294	Non_detectable
study-25	2021-11-26	2021-11-25	1	2021-12-09	27.9607	29.5833
study-26	2021-11-29	2021-11-27	2	2021-12-09	29.7693	39.3447
study-27	2021-11-29	2021-11-28	1	2021-12-09	19.1642	19.2114
study-27	2021-12-01	2021-11-28	3	2021-12-09	25.5329	26.1947
study-27	2021-12-03	2021-11-28	5	2021-12-17	27.5955	34.0037
study-27	2021-12-06	2021-11-28	8	2021-12-17	21.734	21.514
study-28	2021-12-01	2021-11-30	1	2021-12-09	26.1568	27.633
study-28	2021-12-03	2021-11-30	3	2021-12-17	28.0542	28.5053
study-28	2021-12-06	2021-11-30	6	2021-12-17	24.0051	24.074
study-28	2021-12-08	2021-11-30	8	2021-12-17	25.3005	25.5142
study-28	2021-12-10	2021-11-30	10	2022-01-18	28.4362	34.8267
study-28	2021-12-13	2021-11-30	13	2022-01-18	32.4877	33.8198
study-28	2021-12-15	2021-11-30	15	2022-01-18	34.4225	36.7404
study-28	2021-12-17	2021-11-30	17	2022-01-24	33.5467
study-28	2021-12-20	2021-11-30	20	2022-01-24	Non_detectable
study-29	2021-12-03	2021-11-30	3	2021-12-17	25.7138	34.3985
study-29	2021-12-06	2021-11-30	6	2021-12-17	35.3732	35.9855
study-30	2021-12-03	2021-12-01	2	2021-12-09	33.9537	35.3498
study-30	2021-12-06	2021-12-01	5	2021-12-17	32.8244
study-30	2021-12-08	2021-12-01	7	2021-12-17	33.075
study-30	2021-12-10	2021-12-01	9	2021-12-17	32.7828
study-30	2021-12-13	2021-12-01	12	2022-01-18	Non_detectable
study-31	2021-12-01	2021-12-01	0	2021-12-09	21.2799	21.7727
study-31	2021-12-03	2021-12-01	2	2021-12-17	21.5415	22.4778
study-31	2021-12-06	2021-12-01	5	2021-12-17	22.9299	23.3464
study-31	2021-12-08	2021-12-01	7	2021-12-17	25.5264	24.8494
study-31	2021-12-10	2021-12-01	9	2022-01-18	35.2921	36.1844
study-32	2021-12-03	2021-12-02	1	2021-12-17	31.3186	32.2589
study-32	2021-12-06	2021-12-02	4	2021-12-17	35.8945	36.7354
study-33	2021-12-03	2021-12-02	1	2021-12-17	29.3261	Non_detectable
study-34	2021-12-03	2021-12-02	1	2021-12-17	Non_detectable	Non_detectable
study-35	2021-12-06	2021-12-05	1	2021-12-17	31.1335	38.9402
study-35	2021-12-10	2021-12-05	5	2021-12-17	32.1023
study-35	2021-12-13	2021-12-05	8	2022-01-18	27.2491
study-35	2021-12-15	2021-12-05	10	2022-10-13	25.5777
study-35	2021-12-17	2021-12-05	12	2022-01-24	Non_detectable
study-36	2021-12-08	2021-12-07	1	2021-12-17	36.5056	Non_detectable
study-37	2021-12-08	2021-12-07	1	2021-12-17	25.0788	26.4823
study-37	2021-12-10	2021-12-07	3	2022-01-18	27.8511	28.275
study-37	2021-12-13	2021-12-07	6	2022-01-18	33.6967	35.7927
study-38	2021-12-10	2021-12-08	2	2022-01-18	28.5293	29.2025
study-38	2021-12-13	2021-12-08	5	2022-01-18	35.1643	36.175
study-39	2021-12-08	2021-12-08	0	2021-12-17	17.9427	17.462
study-39	2021-12-10	2021-12-08	2	2022-01-18	20.1431	22.1186
study-40	2021-12-10	2021-12-09	1	2022-01-18	23.6396	25.6342
study-40	2021-12-13	2021-12-09	4	2022-01-18	32.0598	32.8865
study-40	2021-12-15	2021-12-09	6	2022-01-18	31.6035	31.9604
study-40	2021-12-17	2021-12-09	8	2022-01-24	30.2308	31.3093
study-40	2021-12-20	2021-12-09	11	2022-01-24	Non_detectable	Non_detectable
study-41	2021-12-10	2021-12-08	2	2022-01-18	17.626	18.275
study-42	2021-12-10	2021-12-10	0	2022-01-18	Non_detectable	Non_detectable
study-43	2021-12-10	2021-12-10	0	2021-12-17	30.9815	31.9756
study-43	2021-12-13	2021-12-10	3	2022-01-18	31.523	33.9407
study-43	2021-12-15	2021-12-10	5	2022-10-13	25.8925	31.2558
study-44	2021-12-13	2021-12-11	2	2022-01-18	Non_detectable	Non_detectable
study-45	2021-12-13	2021-12-12	1	2022-01-18	Non_detectable	Non_detectable
study-46	2021-12-13	2021-12-13	0	2022-01-18	24.6016	25.9159
study-46	2021-12-15	2021-12-13	2	2022-01-18	20.6843	22.3829
study-46	2021-12-17	2021-12-13	4	2022-01-24	21.3781	21.7891
study-46	2021-12-20	2021-12-13	7	2022-01-24	24.9728	25.8894
study-46	2021-12-22	2021-12-13	9	2022-01-24	22.1299	28.9302
study-46	2021-12-24	2021-12-13	11	2022-01-24	28.7041	29.3477
study-46	2021-12-27	2021-12-13	14	2022-01-27	31.2971	31.6636
study-46	2021-12-29	2021-12-13	16	2022-01-27	Non_detectable	Non_detectable
study-47	2021-12-15	2021-12-15	0	2022-10-13	26.7963	24.0722
study-47	2021-12-17	2021-12-15	2	2022-01-24	25.6416	25.1472
study-47	2021-12-20	2021-12-15	5	2022-01-24	25.1134	31.0328
study-47	2021-12-22	2021-12-15	7	2022-01-24	29.1548	28.9194
study-47	2021-12-24	2021-12-15	9	2022-01-27	25.6907	30.0187
study-47	2021-12-27	2021-12-15	12	2022-01-27	30.1742	30.3154
study-47	2021-12-29	2021-12-15	14	2022-02-04	34.7394	34.5054
study-48	2021-12-17	2021-12-16	1	2022-10-13	31.8663	29.4952
study-48	2021-12-20	2021-12-16	4	2022-01-24	Non_detectable	37.7252
study-49	2021-12-20	2021-12-18	2	2022-01-24	25.8381	27.2757
study-50	2021-12-22	2021-12-21	1	2022-01-24	35.9787	Non_detectable
study-51	2021-12-22	2021-12-22	0	2022-01-24	15.918	16.0651
study-51	2021-12-24	2021-12-22	2	2022-01-27	18.0885	19.087
study-51	2021-12-27	2021-12-22	5	2022-01-27	23.1316	24.022
study-51	2021-12-29	2021-12-22	7	2022-01-27	23.4179	23.7492
study-51	2021-12-31	2021-12-22	9	2022-02-04	26.9864	27.7275
study-51	2022-01-03	2021-12-22	12	2022-02-04	29.1383	34.7493
study-51	2022-01-05	2021-12-22	14	2022-02-04	27.125	27.0519
study-51	2022-01-07	2021-12-22	16	2022-02-04	33.1875	32.8031
study-51	2022-01-10	2021-12-22	19	2022-02-25	36.4055	Non_detectable
study-52	2021-12-24	2021-12-24	0	2022-01-27	29.263	29.2787
study-52	2021-12-27	2021-12-24	3	2022-01-27	35.1791	36.3244
study-53	2021-12-24	2021-12-24	0	2022-01-27	22.5539	22.9226
study-53	2021-12-27	2021-12-24	3	2022-01-27	23.4098	32.1158
study-53	2021-12-29	2021-12-24	5	2022-01-27	36.9539	36.4711
study-54	2021-12-27	2021-12-25	2	2022-01-27	19.8934	27.2044
study-54	2021-12-29	2021-12-25	4	2022-01-27	29.6775	27.3647
study-54	2021-12-31	2021-12-25	6	2022-02-04	23.4068	23.9858
study-54	2022-01-03	2021-12-25	9	2022-02-04	Non_detectable	Non_detectable
study-55	2021-12-27	2021-12-26	1	2022-01-27	26.9583	27.099
study-55	2021-12-29	2021-12-26	3	2022-01-27	26.2375	26.1301
study-55	2021-12-31	2021-12-26	5	2022-02-04	34.0298	Non_detectable
study-55	2022-01-03	2021-12-26	8	2022-02-04	31.6867
study-55	2022-01-05	2021-12-26	10	2022-02-04	32.2028
study-55	2022-01-07	2021-12-26	12	2022-02-25	31.0995
study-55	2022-01-10	2021-12-26	15	2022-02-25	33.9793
study-55	2022-01-12	2021-12-26	17	2022-02-25	Non_detectable
study-56	2021-12-29	2021-12-27	2	2022-01-27	Non_detectable	37.6225
study-57	2021-12-29	2021-12-28	1	2022-01-27	19.8865	20.0296
study-57	2021-12-31	2021-12-28	3	2022-02-04	23.6224	23.9187
study-57	2022-01-03	2021-12-28	6	2022-02-04	22.4126	22.7612
study-57	2022-01-05	2021-12-28	8	2022-02-04	22.2987	22.7384
study-57	2022-01-07	2021-12-28	10	2022-02-04	29.0946	31.239
study-57	2022-01-10	2021-12-28	13	2022-02-25	26.8442	27.1681
study-57	2022-01-12	2021-12-28	15	2022-02-25	24.6063	25.3204
study-57	2022-01-14	2021-12-28	17	2022-02-25	Non_detectable	Non_detectable
study-58	2021-12-31	2021-12-28	3	2022-02-04	21.5939	21.5775
study-59	2021-12-29	2021-12-29	0	2022-02-04	19.5021	19.9802
study-59	2021-12-31	2021-12-29	2	2022-02-04	27.9881	38.1269
study-60	2022-01-03	2022-01-01	2	2022-02-04	14.9916	18.202
study-60	2022-01-05	2022-01-01	4	2022-02-04	23.1936	23.8146
study-60	2022-01-07	2022-01-01	6	2022-02-25	27.4235	27.7734
study-60	2022-01-10	2022-01-01	9	2022-02-25	26.7857	26.7879
study-60	2022-01-12	2022-01-01	11	2022-02-25	Non_detectable	Non_detectable
study-61	2022-01-03	2022-01-03	0	2022-02-04	27.6056	28.8017
study-61	2022-01-05	2022-01-03	2	2022-02-04	28.7389	Non_detectable
study-61	2022-01-07	2022-01-03	4	2022-02-04	Non_detectable
study-62	2022-01-05	2022-01-04	1	2022-02-04	14.8746	18.5006
study-62	2022-01-07	2022-01-04	3	2022-02-04	27.0265	27.2108
study-62	2022-01-10	2022-01-04	6	2022-02-25	30.5663	Non_detectable
study-62	2022-01-12	2022-01-04	8	2022-02-25	29.1793
study-62	2022-01-14	2022-01-04	10	2022-02-25	26.7416
study-62	2022-01-17	2022-01-04	13	2022-02-25	29.2981
study-62	2022-01-19	2022-01-04	15	2022-03-08	35.9838
study-63	2022-01-10	2022-01-09	1	2022-02-25	34.5546	33.9443
study-63	2022-01-12	2022-01-09	3	2022-02-25	33.996	36.1832
study-63	2022-01-14	2022-01-09	5	2022-02-25	33.9565
study-63	2022-01-17	2022-01-09	8	2022-03-08	Non_detectable
study-64	2022-01-10	2022-01-10	0	2022-02-25	21.1929	21.8056
study-64	2022-01-12	2022-01-10	2	2022-02-25	24.4852	26.6733
study-64	2022-01-14	2022-01-10	4	2022-02-25	26.3642	26.3011
study-64	2022-01-17	2022-01-10	7	2022-02-25	32.9835	34.4647
study-64	2022-01-19	2022-01-10	9	2022-03-08	38.7726	Non_detectable
study-65	2022-01-12	2022-01-11	1	2022-02-25	23.9109	24.7095
study-65	2022-01-14	2022-01-11	3	2022-02-25	31.9149	34.9138
study-65	2022-01-17	2022-01-11	6	2022-02-25	29.4691	35.2678
study-65	2022-01-19	2022-01-11	8	2022-03-08	32.9993
study-65	2022-01-21	2022-01-11	10	2022-03-08	33.164
study-66	2022-01-14	2022-01-12	2	2022-02-25	29.7264	33.7433
study-67	2022-01-17	2022-01-16	1	2022-02-25	29.8619	34.8881
study-67	2022-01-19	2022-01-16	3	2022-03-08	28.3103	28.8776
study-67	2022-01-21	2022-01-16	5	2022-03-08	26.2592	26.9345
study-67	2022-01-24	2022-01-16	8	2022-03-08	23.7267	26.7955
study-67	2022-01-26	2022-01-16	10	2022-03-08	26.0163	Non_detectable
study-67	2022-01-28	2022-01-16	12	2022-03-08	32.3626
study-67	2022-01-31	2022-01-16	15	2022-03-24	26.1804
study-67	2022-02-02	2022-01-16	17	2022-03-24	37.8452
study-68	2022-01-26	2022-01-25	1	2022-03-08	30.6014	30.3079
study-68	2022-01-28	2022-01-25	3	2022-03-08	35.1057	38.9757
study-69	2022-02-02	2022-02-02	0	2022-03-24	Non_detectable	Non_detectable
study-70	2022-02-02	2022-02-02	0	2022-03-24	21.5519	21.162
study-70	2022-02-04	2022-02-02	2	2022-03-24	23.039	22.1816
study-71	2022-02-14	2022-02-13	1	2022-03-24	29.9861	29.636
study-71	2022-02-16	2022-02-13	3	2022-03-24	30.6718	32.8121
study-71	2022-02-18	2022-02-13	5	2022-03-24	28.8681	28.9671
study-72	2022-03-04	2022-02-26	6	2022-03-24	22.7866	22.414
study-72	2022-03-07	2022-02-26	9	2022-03-24	26.7918	27.4427
study-72	2022-03-09	2022-02-26	11	2022-03-24	30.6847	30.8049
study-72	2022-03-11	2022-02-26	13	2022-03-24	23.4364	23.38
study-72	2022-03-14	2022-02-26	16	2022-03-24	28.7044	36.5871
study-73	2022-03-04	2022-03-04	0	2022-03-24	26.0514	26.7453
study-73	2022-03-07	2022-03-04	3	2022-03-24	21.7309	22.4178
study-73	2022-03-09	2022-03-04	5	2022-03-24	29.3636	28.1449
study-73	2022-03-11	2022-03-04	7	2022-03-24	24.7292	24.9152
study-74	2022-03-07	2022-03-07	0	2022-03-24	Non_detectable	Non_detectable
study-75	2022-03-07	2022-03-06	1	2022-03-24	27.5013	27.789
study-76	2022-03-07	2022-03-07	0	2022-03-24	21.0338	22.2291
study-77	2022-03-09	2022-02-27	10	2022-03-24	23.2433	35.9356
study-77	2022-03-11	2022-02-27	12	2022-03-24	29.9873
study-77	2022-03-14	2022-02-27	15	2022-03-24	35.1743
study-78	2022-03-09	2022-03-09	0	2022-03-24	Non_detectable	Non_detectable
study-79	2022-03-14	2022-03-08	6	2022-03-24	24.4789	24.3536
study-80	2022-03-16	2022-03-15	1	2022-03-24	32.1114	32.1978
study-81	2022-03-23	2022-03-22	1	2022-08-30	30.6266	30.7054
study-82	2022-03-28	2022-04-03	-6	2022-08-30	24.1406	28.8313
study-82	2022-04-04	2022-04-03	1	2022-08-30	26.9181	27.2112
study-82	2022-04-08	2022-04-03	5	2022-08-30	30.0106	29.9047
study-82	2022-04-11	2022-04-03	8	2022-08-30	30.4414	30.281
study-82	2022-04-13	2022-04-03	10	2022-08-30	28.8349	37.8917
study-82	2022-04-20	2022-04-03	17	2022-08-30	Non_detectable
study-83	2022-04-01	2022-03-31	1	2022-08-30	22.4221	25.5609
study-84	2022-04-04	2022-04-04	0	2022-08-30	Non_detectable	Non_detectable
study-85	2022-04-08	2022-04-07	1	2022-08-30	Non_detectable	38.7351
study-86	2022-04-20	2022-04-17	3	2022-08-30	28.5302	28.5657
study-86	2022-04-22	2022-04-17	5	2022-08-30	32.3412	32.9916
study-87	2022-05-09	2022-05-09	0	2022-08-30	23.9658	22.5922
study-87	2022-05-11	2022-05-09	2	2022-08-30	24.9565	24.8062
study-87	2022-05-13	2022-05-09	4	2022-08-30	19.5457	20.2789
study-88	2022-05-18	2022-05-17	1	2022-08-30	31.7561	34.3945
study-88	2022-05-20	2022-05-17	3	2022-10-13	36.0409	Non_detectable
study-89	2022-06-24	2022-06-23	1	2022-10-13	28.664	28.9373
study-89	2022-06-27	2022-06-23	4	2022-10-13	26.4604	27.3005
study-89	2022-06-29	2022-06-23	6	2022-10-13	35.4066	34.1794
study-90	2022-08-01	2022-07-30	2	2023-06-20	19.5189	18.0205
study-90	2022-08-03	2022-07-30	4	2023-06-20	21.8507	28.6121
study-91	2022-08-01	2022-07-12	20	2023-06-20	37.5853	Non_detectable
study-92	2022-09-12	2022-09-12	0	2023-06-20	19.9781	19.964
study-92	2022-09-14	2022-09-12	2	2023-06-20	22.7997	23.3149
study-93	2022-10-14	2022-10-12	2	2023-06-20	Non_detectable	Non_detectable
study-94	2022-11-11	2022-11-09	2	2023-06-20	22.9216	21.4857
study-94	2022-11-14	2022-11-09	5	2023-06-20	27.0643	27.6562
study-94	2022-11-16	2022-11-09	7	2023-06-20	23.8012	23.728
study-94	2022-11-23	2022-11-09	14	2023-06-20	31.6029	30.192
study-95	2023-01-04	2022-12-25	10	2023-06-20	29.6963	Non_detectable
study-95	2023-01-09	2022-12-25	15	2023-06-20	35.2933
study-96	2023-03-17	2023-03-14	3	2023-06-20	Non_detectable	Non_detectable
study-97	2023-03-22	2023-03-19	3	2023-06-20	33.9891	35.1122
study-97	2023-03-29	2023-03-19	10	2023-06-20	32.9031
study-97	2023-03-31	2023-03-19	12	2023-06-20	25.6327
study-98	2023-03-27	2023-03-23	4	2023-06-20	31.0765	30.7353
study-98	2023-03-29	2023-03-23	6	2023-06-20	34.2211	34.4825
study-98	2023-03-31	2023-03-23	8	2023-06-20	Non_detectable	Non_detectable
study-99	2023-04-14	2023-04-13	1	2023-06-20	20.3769	20.6233
study-99	2023-04-17	2023-04-13	4	2023-06-20	26.858	26.5266
study-99	2023-04-19	2023-04-13	6	2023-06-20	29.0575	28.3047
study-99	2023-04-21	2023-04-13	8	2023-06-20	30.5142	28.4087
study-99	2023-04-24	2023-04-13	11	2023-06-20	28.2274	30.0302
study-99	2023-04-26	2023-04-13	13	2023-06-20	26.7555	27.7236
study-99	2023-04-28	2023-04-13	15		Non_detectable	Non_detectable
study-100	2023-04-24	2023-04-21	3	2023-06-20	30.1005	30.3051
study-100	2023-04-26	2023-04-21	5	2023-06-20	25.1934	24.8446
study-100	2023-05-01	2023-04-21	10	2023-06-20	24.5635	26.4617
study-100	2023-05-03	2023-04-21	12	2023-06-20	33.0547	Non_detectable
study-100	2023-05-05	2023-04-21	14	2023-06-20	Non_detectable
study-101	2022-04-29	2022-04-26	3	2022-08-30	28.6512	29.3932
study-101	2022-05-02	2022-04-26	6	2022-08-30	27.0227	27.154
study-101	2022-05-04	2022-04-26	8	2022-08-30	36.9396	35.8722
study-102	2022-03-18	2022-03-18	0	2022-08-30	Non_detectable	Non_detectable

## Sheet: raw data
Study set							technical replication set
Study id	Sampling date	ICU admission date	Days since ICU admission	Date of PCR analysis 1	Ct value minus PMA PCR analysis 1	Ct value plus PMA PCR analysis 1	Date of PCR analysis 2	Ct value minus PMA PCR analysis 2	Ct value plus PMA PCR analysis 2
study-1	2021-11-08	2021-10-27	12	2021-11-23	27.9178	29.5938	2022-09-16	27.8765	29.3307
study-2	2021-11-08	2021-11-01	7	2021-11-23	38.9376	Non_detectable	2022-09-16	Non_detectable	Non_detectable
study-3	2021-11-08	2021-11-02	6	2021-11-23	Non_detectable	37.9262	2022-09-16	37.6775	38.594
study-3	2021-11-10	2021-11-02	8	2021-11-23	31.2149	Non_detectable	2022-09-16	31.5832	Non_detectable
study-3	2021-11-12	2021-11-02	10	2021-11-23	Non_detectable	37.9293	2022-09-16	Non_detectable	Non_detectable
study-4	2021-11-08	2021-11-01	7	2021-11-23	30.0416	30.6665	2022-09-16	29.187	30.4455
study-4	2021-11-10	2021-11-01	9	2021-11-23	34.3097	33.8615	2022-09-16	34.5406	33.7932
study-4	2021-11-12	2021-11-01	11	2021-11-23	37.5394	Non_detectable	2022-09-16	38.2727	Non_detectable
study-4	2021-11-17	2021-11-01	16	2021-11-23	34.9862	35.3949	2022-09-16	34.626	35.2997
study-4	2021-11-19	2021-11-01	18	2021-11-23	37.9542	Non_detectable	2022-09-16	Non_detectable	Non_detectable
study-4	2021-11-22	2021-11-01	21	2021-12-09	38.87	Non_detectable	2022-09-19	Non_detectable	Non_detectable
study-4	2021-11-26	2021-11-01	25	2021-12-09	Non_detectable	Non_detectable	2022-09-19	Non_detectable	Non_detectable
study-4	2021-11-29	2021-11-01	28	2021-12-09	Non_detectable	Non_detectable	2022-09-19	Non_detectable	Non_detectable
study-4	2021-12-03	2021-11-01	32	2021-12-09	Non_detectable	Non_detectable	2022-09-19	Non_detectable	Non_detectable
study-4	2021-12-06	2021-11-01	35	2021-12-17	Non_detectable	Non_detectable	2022-09-22	Non_detectable	Non_detectable
study-5	2021-11-08	2021-11-01	7	2021-11-23	34.828	38.7614	2022-09-16	34.3019	37.7049
study-5	2021-11-10	2021-11-01	9	2021-11-23	37.6972	Non_detectable	2022-09-16	Non_detectable	Non_detectable
study-5	2021-11-12	2021-11-01	11	2021-11-23	Non_detectable	Non_detectable	2022-09-16	38.5954	Non_detectable
study-6	2021-11-08	2021-11-05	3	2021-11-23	31.9448	34.9706	2022-09-16	32.3148	Non_detectable
study-6	2021-11-10	2021-11-05	5	2021-11-23	24.5022	24.5868	2022-09-16	24.6445	24.54
study-6	2021-11-12	2021-11-05	7	2021-11-23	Non_detectable	39.1888	2022-09-16	Non_detectable	Non_detectable
study-6	2021-11-15	2021-11-05	10	2021-11-23	37.9788	37.6617	2022-09-16	36.9028	Non_detectable
study-7	2021-11-08	2021-10-29	10	2021-11-23	25.0871	32.0356	2022-09-16	25.569	31.8321
study-7	2021-11-10	2021-10-29	12	2021-11-23	31.0547	35.7894	2022-09-16	30.8874	35.9036
study-7	2021-11-12	2021-10-29	14	2021-11-23	21.8039	22.7784	2022-09-16	21.9578	23.0532
study-7	2021-11-15	2021-10-29	17	2021-11-23	28.3029	29.2777	2022-09-16	28.5983	29.7867
study-7	2021-11-17	2021-10-29	19	2021-11-23	33.8811	37.1813	2022-09-16	33.9335	35.4918
study-7	2021-11-19	2021-10-29	21	2021-11-23	34.852	35.8729	2022-09-16	35.3106	35.5038
study-7	2021-11-22	2021-10-29	24	2021-12-09	25.9286	25.423	2022-09-19	26.2511	26.85
study-7	2021-11-26	2021-10-29	28	2021-12-09	30.1663	34.0041	2022-09-19	30.6438	34.1213
study-7	2021-11-29	2021-10-29	31	2021-12-09	37.2916	Non_detectable	2022-09-19	Non_detectable	Non_detectable
study-7	2021-12-03	2021-10-29	35	2021-12-09	33.4614	35.1739	2022-09-19	34.3363	35.2514
study-7	2021-12-06	2021-10-29	38	2021-12-17	Non_detectable	Non_detectable	2022-09-22	Non_detectable	Non_detectable
study-7	2021-12-08	2021-10-29	40	2021-12-17	Non_detectable	Non_detectable	2022-09-22	37.6484	Non_detectable
study-7	2021-12-10	2021-10-29	42	2021-12-17	31.9962	32.4948	2022-09-22	32.6668	32.78
study-7	2021-12-13	2021-10-29	45	2022-01-18	Non_detectable	Non_detectable	2022-09-26	Non_detectable	Non_detectable
study-7	2021-12-15	2021-10-29	47	2022-10-13	39.5163	36.36	2022-10-28	34.9757	37.1501
study-7	2021-12-17	2021-10-29	49	2022-01-24	35.015	36.8622	2022-09-23	35.0676	36.5302
study-7	2021-12-20	2021-10-29	52	2022-01-24	31.8327	33.4884	2022-09-23	32.1844	33.2218
study-7	2021-12-22	2021-10-29	54	2022-01-24	Non_detectable	Non_detectable	2022-09-23	Non_detectable	Non_detectable
study-7	2021-12-24	2021-10-29	56	2022-01-27	Non_detectable	38.9671	2022-09-27	Non_detectable	Non_detectable
study-7	2021-12-27	2021-10-29	59	2022-01-27	35.02	36.0268	2022-09-27	34.8276	35.7217
study-7	2021-12-29	2021-10-29	61	2022-01-27	33.8644	35.2502	2022-09-27	34.4016	34.0081
study-8	2021-11-12	2021-11-09	3	2021-11-23	31.2175	34.5969	2022-09-16	31.6664	34.018
study-8	2021-11-15	2021-11-09	6	2021-11-23	23.5605	25.7985	2022-09-16	24.3836	26.4761
study-8	2021-11-17	2021-11-09	8	2021-11-23	29.6845	34.7902	2022-09-16	30.375	34.4476
study-8	2021-11-19	2021-11-09	10	2021-11-23	26.5406	33.9681	2022-09-16	26.5187	33.6831
study-8	2021-11-22	2021-11-09	13	2021-12-09	Non_detectable	Non_detectable	2022-09-19	Non_detectable	Non_detectable
study-9	2021-11-10	2021-11-10	0	2021-11-23	30.0145	36.0419	2022-09-16	30.3069	34.3878
study-9	2021-11-12	2021-11-10	2	2021-11-23	30.5541	30.6706	2022-09-16	30.4706	30.2732
study-9	2021-11-15	2021-11-10	5	2021-11-23	Non_detectable	Non_detectable	2022-09-16	Non_detectable	Non_detectable
study-9	2021-11-17	2021-11-10	7	2021-11-23	Non_detectable	Non_detectable	2022-09-16	38.3464	37.5345
study-10	2021-11-10	2021-11-10	0	2021-11-23	23.8514	24.1888	2022-09-16	24.2761	24.6317
study-11	2021-11-17	2021-11-12	5	2021-11-23	35.8854	35.5735	2022-09-16	35.7871	36.8851
study-11	2021-11-19	2021-11-12	7	2021-11-23	32.2184	32.6029	2022-09-16	31.9677	32.7677
study-11	2021-11-22	2021-11-12	10	2021-12-09	Non_detectable	Non_detectable	2022-09-19	38.5233	Non_detectable
study-11	2021-11-24	2021-11-12	12	2021-12-09	32.1221	Non_detectable	2022-09-19	33.4501	Non_detectable
study-11	2021-11-26	2021-11-12	14	2021-12-09	35.6948	Non_detectable	2022-09-19	35.8414	Non_detectable
study-11	2021-11-29	2021-11-12	17	2021-12-09	Non_detectable	Non_detectable	2022-09-19	Non_detectable	Non_detectable
study-11	2021-12-03	2021-11-12	21	2021-12-17	Non_detectable	Non_detectable	2022-09-22	37.6069	Non_detectable
study-11	2021-12-08	2021-11-12	26	2021-12-17	Non_detectable	Non_detectable	2022-09-22	Non_detectable	Non_detectable
study-12	2021-11-17	2021-11-15	2	2021-11-23	31.7975	35.4016	2022-09-16	31.6545	35.1123
study-12	2021-11-19	2021-11-15	4	2021-11-23	37.8274	35.8634	2022-09-16	35.3417	35.5407
study-12	2021-11-22	2021-11-15	7	2021-12-09	28.2964	Non_detectable	2022-09-19	29.0627	37.4769
study-13	2021-11-17	2021-11-16	1	2021-11-23	23.5019	23.6924	2022-09-16	23.2084	23.6426
study-13	2021-11-19	2021-11-16	3	2021-11-23	22.7722	31.3408	2022-09-16	22.5658	31.0258
study-13	2021-11-22	2021-11-16	6	2021-12-09	22.8596	31.8014	2022-09-19	23.4871	32.6663
study-13	2021-11-26	2021-11-16	10	2021-12-09	26.8282	35.5468	2022-09-19	27.3242	35.8294
study-14	2021-11-17	2021-11-16	1	2021-11-23	31.5088	32.105	2022-09-16	31.4014	32.0166
study-14	2021-11-22	2021-11-16	6	2021-12-09	20.0119	20.8781	2022-09-19	20.3649	21.1956
study-14	2021-11-26	2021-11-16	10	2021-12-09	19.5539	19.4314	2022-09-19	19.9508	20.138
study-15	2021-11-17	2021-11-17	0	2021-11-23	23.1389	24.5078	2022-09-16	22.8985	24.7915
study-15	2021-11-19	2021-11-17	2	2021-11-23	22.3276	22.9733	2022-09-16	22.2496	22.3414
study-16	2021-11-22	2021-11-19	3	2021-12-09	28.5805	29.667	2022-09-19	29.6823	31.16
study-17	2021-11-26	2021-11-19	7	2021-12-09	33.2961	33.8152	2022-09-19	33.8314	34.787
study-17	2021-11-29	2021-11-19	10	2021-12-09	34.3543	33.7972	2022-09-19	33.445	34.3596
study-17	2021-12-01	2021-11-19	12	2021-12-09	30.5624	31.5433	2022-09-19	30.707	32.0496
study-17	2021-12-03	2021-11-19	14	2021-12-17	Non_detectable	Non_detectable	2022-09-22	Non_detectable	Non_detectable
study-17	2021-12-06	2021-11-19	17	2021-12-17	Non_detectable	Non_detectable	2022-10-28	Non_detectable	Non_detectable
study-18	2021-11-22	2021-11-19	3	2021-12-09	29.4015	30.7372	2022-09-19	29.7105	30.9509
study-19	2021-11-22	2021-11-22	0	2021-12-09	32.7138	33.0003	2022-09-19	32.6673	33.9774
study-19	2021-11-26	2021-11-22	4	2021-12-09	31.3056	32.8093	2022-09-19	32.2917	33.5836
study-20	2021-11-22	2021-11-21	1	2021-12-09	21.6923	27.5364	2022-09-19	22.4312	28.6238
study-20	2021-11-26	2021-11-21	5	2021-12-09	27.8737	35.9345	2022-09-19	28.3476	35.9612
study-20	2021-11-29	2021-11-21	8	2021-12-09	33.2715	33.0569	2022-09-19	33.1552	33.1647
study-20	2021-12-03	2021-11-21	12	2021-12-17	31.2143	Non_detectable	2022-09-22	31.7208	Non_detectable
study-20	2021-12-06	2021-11-21	15	2021-12-17	30.6268	31.7862	2022-09-22	30.8843	31.8319
study-20	2021-12-08	2021-11-21	17	2021-12-17	27.397	27.5345	2022-09-22	26.7786	27.1784
study-20	2021-12-10	2021-11-21	19	2021-12-17	32.8435	33.9571	2022-10-28	32.9379	35.9673
study-20	2021-12-13	2021-11-21	22	2022-01-18	28.1079	29.0409	2022-09-26	27.0434	28.9246
study-20	2021-12-15	2021-11-21	24	2022-10-13	24.941	26.4355	2022-10-28	26.0334	25.0843
study-20	2021-12-17	2021-11-21	26	2022-01-24	35.5931	39.3302	2022-09-23	36.9635	Non_detectable
study-21	2021-11-26	2021-11-22	4	2021-12-09	30.4891	31.8378	2022-09-19	31.3745	32.0296
study-21	2021-11-29	2021-11-22	7	2021-12-09	33.4116	34.8569	2022-09-19	33.6008	35.1309
study-21	2021-12-01	2021-11-22	9	2021-12-09	25.956	30.0901	2022-09-19	26.7785	30.9083
study-21	2021-12-03	2021-11-22	11	2021-12-17	22.8105	24.4924	2022-09-22	21.5697	23.7782
study-21	2021-12-06	2021-11-22	14	2021-12-17	30.1957	30.648	2022-09-22	30.9005	31.0214
study-22	2021-11-24	2021-11-23	1	2021-12-09	26.2011	27.4975	2022-09-19	26.8818	28.0757
study-22	2021-11-26	2021-11-23	3	2021-12-09	22.0101	24.0357	2022-09-19	22.5679	24.8352
study-22	2021-11-29	2021-11-23	6	2021-12-09	24.0754	24.6878	2022-09-19	24.6998	25.3392
study-22	2021-12-01	2021-11-23	8	2021-12-09	32.1075	32.4295	2022-09-19	32.0055	32.0811
study-22	2021-12-03	2021-11-23	10	2021-12-17	31.2316	31.4157	2022-09-22	31.378	31.3147
study-22	2021-12-06	2021-11-23	13	2021-12-17	35.1218	37.0502	2022-09-22	34.572	37.2138
study-22	2021-12-08	2021-11-23	15	2021-12-17	37.9469	Non_detectable	2022-09-22	Non_detectable	Non_detectable
study-22	2021-12-10	2021-11-23	17	2022-01-18	Non_detectable	Non_detectable	2022-09-26	Non_detectable	Non_detectable
study-22	2021-12-13	2021-11-23	20	2022-01-18	33.4087	Non_detectable	2022-09-26	33.0692	37.9396
study-22	2021-12-15	2021-11-23	22	2022-01-18	Non_detectable	Non_detectable	2022-09-26	Non_detectable	Non_detectable
study-22	2021-12-17	2021-11-23	24	2022-01-24	Non_detectable	38.6065	2022-09-23	38.7458	Non_detectable
study-22	2021-12-20	2021-11-23	27	2022-01-24	Non_detectable	Non_detectable	2022-09-23	Non_detectable	Non_detectable
study-22	2021-12-22	2021-11-23	29	2022-01-24	Non_detectable	36.9078	2022-09-23	Non_detectable	Non_detectable
study-23	2021-11-26	2021-11-23	3	2021-12-09	28.2821	36.6551	2022-09-19	28.9204	38.2461
study-23	2021-11-29	2021-11-23	6	2021-12-09	23.6328	29.507	2022-09-19	23.8636	30.0691
study-23	2021-12-03	2021-11-23	10	2021-12-17	30.3898	31.6068	2022-09-22	29.9084	31.4915
study-23	2021-12-06	2021-11-23	13	2021-12-17	29.7339	30.6571	2022-09-22	29.3669	30.013
study-23	2021-12-08	2021-11-23	15	2021-12-17	38.9738	Non_detectable	2022-10-28	28.0668	Non_detectable
study-23	2021-12-10	2021-11-23	17	2022-01-18	30.0044	31.2777	2022-09-26	29.5464	30.6999
study-23	2021-12-13	2021-11-23	20	2022-01-18	35.2074	34.0857	2022-09-26	34.4022	34.0067
study-23	2021-12-15	2021-11-23	22	2022-10-13	33.0395	32.9106	2022-10-28	32.6505	32.1719
study-23	2021-12-17	2021-11-23	24	2022-01-24	Non_detectable	Non_detectable	2022-09-23	Non_detectable	Non_detectable
study-23	2021-12-20	2021-11-23	27	2022-01-24	Non_detectable	Non_detectable	2022-09-23	Non_detectable	Non_detectable
study-23	2021-12-22	2021-11-23	29	2022-01-24	Non_detectable	Non_detectable	2022-09-23	39.7117	38.4684
study-23	2021-12-24	2021-11-23	31	2022-01-27	37.3012	Non_detectable	2022-09-27	Non_detectable	37.0269
study-24	2021-11-26	2021-11-24	2	2021-12-09	25.0747	26.5994	2022-09-19	25.8578	27.1467
study-24	2021-11-29	2021-11-24	5	2021-12-09	30.5294	Non_detectable	2022-09-19	30.58	Non_detectable
study-25	2021-11-26	2021-11-25	1	2021-12-09	27.9607	29.5833	2022-09-19	28.2292	30.3702
study-26	2021-11-29	2021-11-27	2	2021-12-09	29.7693	39.3447	2022-09-19	30.2545	Non_detectable
study-27	2021-11-29	2021-11-28	1	2021-12-09	19.1642	19.2114	2022-09-19	19.426	19.3532
study-27	2021-12-01	2021-11-28	3	2021-12-09	25.5329	26.1947	2022-09-19	25.6425	25.9147
study-27	2021-12-03	2021-11-28	5	2021-12-17	27.5955	34.0037	2022-09-22	27.4561	33.065
study-27	2021-12-06	2021-11-28	8	2021-12-17	21.734	21.514	2022-09-22	21.6896	21.3758
study-28	2021-12-01	2021-11-30	1	2021-12-09	26.1568	27.633	2022-09-19	26.4434	28.1115
study-28	2021-12-03	2021-11-30	3	2021-12-17	28.0542	28.5053	2022-10-28	27.7968	29.8648
study-28	2021-12-06	2021-11-30	6	2021-12-17	24.0051	24.074	2022-09-22	23.9973	24.249
study-28	2021-12-08	2021-11-30	8	2021-12-17	25.3005	25.5142	2022-09-22	24.9024	25.67
study-28	2021-12-10	2021-11-30	10	2022-01-18	28.4362	34.8267	2022-09-26	27.7752	33.1273
study-28	2021-12-13	2021-11-30	13	2022-01-18	32.4877	33.8198	2022-09-26	31.9161	32.5576
study-28	2021-12-15	2021-11-30	15	2022-01-18	34.4225	36.7404	2022-09-26	34.3706	35.1942
study-28	2021-12-17	2021-11-30	17	2022-01-24	33.5467	34.4869	2022-09-23	34.2038	35.221
study-28	2021-12-20	2021-11-30	20	2022-01-24	Non_detectable	Non_detectable	2022-09-23	Non_detectable	Non_detectable
study-28	2021-12-22	2021-11-30	22	2022-01-24	Non_detectable	Non_detectable	2022-09-23	Non_detectable	Non_detectable
study-28	2021-12-24	2021-11-30	24	2022-01-27	Non_detectable	Non_detectable	2022-09-27	Non_detectable	Non_detectable
study-29	2021-12-03	2021-11-30	3	2021-12-17	25.7138	34.3985	2022-09-22	26.1239	34.6635
study-29	2021-12-06	2021-11-30	6	2021-12-17	35.3732	35.9855	2022-09-22	34.5999	35.6276
study-29	2021-12-08	2021-11-30	8	2021-12-17	33.4597	34.2239	2022-09-22	33.7066	34.0728
study-29	2021-12-10	2021-11-30	10	2022-01-18	Non_detectable	Non_detectable	2022-09-26	Non_detectable	37.8822
study-29	2021-12-13	2021-11-30	13	2022-01-18	26.3282	26.5978	2022-09-26	25.051	26.1947
study-29	2021-12-15	2021-11-30	15	2022-01-18	36.6097	Non_detectable	2022-09-26	36.8859	Non_detectable
study-29	2021-12-17	2021-11-30	17	2022-01-24	37.4306	38.4152	2022-09-23	Non_detectable	38.864
study-29	2021-12-20	2021-11-30	20	2022-01-24	Non_detectable	Non_detectable	2022-09-23	Non_detectable	Non_detectable
study-29	2021-12-22	2021-11-30	22	2022-01-24	Non_detectable	Non_detectable	2022-09-23	Non_detectable	Non_detectable
study-29	2021-12-27	2021-11-30	27	2022-01-27	Non_detectable	Non_detectable	2022-09-27	Non_detectable	Non_detectable
study-29	2021-12-29	2021-11-30	29	2022-01-27	31.5273	36.9643	2022-09-27	31.6328	37.3935
study-29	2021-12-31	2021-11-30	31	2022-02-04	Non_detectable	Non_detectable	2022-10-10	Non_detectable	Non_detectable
study-30	2021-12-03	2021-12-01	2	2021-12-09	33.9537	35.3498	2022-09-19	33.2784	35.675
study-30	2021-12-06	2021-12-01	5	2021-12-17	32.8244	Non_detectable	2022-10-28	30.7157	Non_detectable
study-30	2021-12-08	2021-12-01	7	2021-12-17	33.075	33.9939	2022-09-22	32.7697	33.2158
study-30	2021-12-10	2021-12-01	9	2021-12-17	32.7828	32.8995	2022-09-22	33.0693	34.2566
study-30	2021-12-13	2021-12-01	12	2022-01-18	Non_detectable	Non_detectable	2022-09-26	Non_detectable	Non_detectable
study-30	2021-12-15	2021-12-01	14	2022-10-13	37.0085	35.3684	2022-10-28	35.9847	Non_detectable
study-30	2021-12-17	2021-12-01	16	2022-01-24	34.1307	35.8402	2022-09-23	34.1569	34.6794
study-30	2021-12-20	2021-12-01	19	2022-01-24	Non_detectable	Non_detectable	2022-09-23	Non_detectable	Non_detectable
study-30	2021-12-22	2021-12-01	21	2022-01-24	Non_detectable	Non_detectable	2022-09-23	Non_detectable	Non_detectable
study-31	2021-12-01	2021-12-01	0	2021-12-09	21.2799	21.7727	2022-09-19	21.9095	22.1842
study-31	2021-12-03	2021-12-01	2	2021-12-17	21.5415	22.4778	2022-09-22	21.3351	23.6679
study-31	2021-12-06	2021-12-01	5	2021-12-17	22.9299	23.3464	2022-09-22	22.5458	22.8383
study-31	2021-12-08	2021-12-01	7	2021-12-17	25.5264	24.8494	2022-10-28	25.5301	25.8196
study-31	2021-12-10	2021-12-01	9	2022-01-18	35.2921	36.1844	2022-09-26	34.9221	34.5868
study-31	2021-12-13	2021-12-01	12	2022-01-18	28.4951	34.8157	2022-09-26	27.5726	33.6717
study-31	2021-12-15	2021-12-01	14	2022-01-18	27.0736	26.6044	2022-09-26	26.6737	27.0983
study-31	2021-12-17	2021-12-01	16	2022-01-24	26.1861	26.8253	2022-09-23	26.6922	26.8499
study-32	2021-12-03	2021-12-02	1	2021-12-17	31.3186	32.2589	2022-10-28	30.7467	31.6609
study-32	2021-12-06	2021-12-02	4	2021-12-17	35.8945	36.7354	2022-09-22	35.2455	37.1827
study-33	2021-12-03	2021-12-02	1	2021-12-17	29.3261	Non_detectable	2022-09-22	28.7559	Non_detectable
study-34	2021-12-03	2021-12-02	1	2021-12-17	Non_detectable	Non_detectable	2022-09-22	Non_detectable	Non_detectable
study-34	2021-12-06	2021-12-02	4	2021-12-17	Non_detectable	Non_detectable	2022-09-22	Non_detectable	Non_detectable
study-34	2021-12-08	2021-12-02	6	2021-12-17	Non_detectable	Non_detectable	2022-09-22	36.2736	Non_detectable
study-34	2021-12-10	2021-12-02	8	2021-12-17	Non_detectable	Non_detectable	2022-09-22	Non_detectable	Non_detectable
study-34	2021-12-13	2021-12-02	11	2022-01-18	Non_detectable	Non_detectable	2022-09-26	Non_detectable	Non_detectable
study-34	2021-12-15	2021-12-02	13	2022-10-13	Non_detectable	Non_detectable	2022-10-28	Non_detectable	Non_detectable
study-34	2021-12-17	2021-12-02	15	2022-01-24	Non_detectable	Non_detectable	2022-09-23	Non_detectable	Non_detectable
study-34	2021-12-20	2021-12-02	18	2022-01-24	Non_detectable	Non_detectable	2022-09-23	Non_detectable	Non_detectable
study-34	2021-12-22	2021-12-02	20	2022-01-24	Non_detectable	Non_detectable	2022-09-23	Non_detectable	Non_detectable
study-34	2021-12-24	2021-12-02	22	2022-01-27	Non_detectable	Non_detectable	2022-09-27	Non_detectable	Non_detectable
study-34	2021-12-27	2021-12-02	25	2022-01-27	Non_detectable	Non_detectable	2022-09-27	Non_detectable	Non_detectable
study-34	2021-12-29	2021-12-02	27	2022-01-27	Non_detectable	Non_detectable	2022-09-27	Non_detectable	Non_detectable
study-34	2021-12-31	2021-12-02	29	2022-02-04	Non_detectable	Non_detectable	2022-10-10	Non_detectable	Non_detectable
study-34	2022-01-05	2021-12-02	34	2022-02-04	Non_detectable	Non_detectable	2022-10-10	Non_detectable	Non_detectable
study-34	2022-01-07	2021-12-02	36	2022-02-04	Non_detectable	Non_detectable	2022-10-10	Non_detectable	Non_detectable
study-34	2022-01-10	2021-12-02	39	2022-02-25	Non_detectable	Non_detectable	2022-09-12	Non_detectable	Non_detectable
study-34	2022-01-12	2021-12-02	41	2022-02-25	Non_detectable	Non_detectable	2022-09-12	Non_detectable	Non_detectable
study-34	2022-01-14	2021-12-02	43	2022-02-25	Non_detectable	Non_detectable	2022-09-12	Non_detectable	Non_detectable
study-34	2022-01-17	2021-12-02	46	2022-02-25	Non_detectable	Non_detectable	2022-09-12	Non_detectable	Non_detectable
study-34	2022-01-19	2021-12-02	48	2022-03-08	Non_detectable	Non_detectable	2022-09-02	Non_detectable	Non_detectable
study-35	2021-12-06	2021-12-05	1	2021-12-17	31.1335	38.9402	2022-10-28	30.7247	Non_detectable
study-35	2021-12-10	2021-12-05	5	2021-12-17	32.1023	36.3845	2022-09-22	32.4087	35.8464
study-35	2021-12-13	2021-12-05	8	2022-01-18	27.2491	28.4519	2022-09-26	26.4605	28.0848
study-35	2021-12-15	2021-12-05	10	2022-10-13	25.5777	23.3823	2022-10-28	23.3441	25.6319
study-35	2021-12-17	2021-12-05	12	2022-01-24	Non_detectable	Non_detectable	2022-09-23	Non_detectable	Non_detectable
study-35	2021-12-20	2021-12-05	15	2022-01-24	28.066	29.0858	2022-09-23	28.335	29.6587
study-36	2021-12-08	2021-12-07	1	2021-12-17	36.5056	Non_detectable	2022-09-22	38.3762	Non_detectable
study-36	2021-12-10	2021-12-07	3	2022-01-18	38.9716	40.1016	2022-09-26	Non_detectable	Non_detectable
study-37	2021-12-08	2021-12-07	1	2021-12-17	25.0788	26.4823	2022-09-22	25.0406	26.1586
study-37	2021-12-10	2021-12-07	3	2022-01-18	27.8511	28.275	2022-09-26	27.5724	27.9661
study-37	2021-12-13	2021-12-07	6	2022-01-18	33.6967	35.7927	2022-09-26	32.9108	33.9471
study-38	2021-12-10	2021-12-08	2	2022-01-18	28.5293	29.2025	2022-09-26	27.7592	28.6924
study-38	2021-12-13	2021-12-08	5	2022-01-18	35.1643	36.175	2022-09-26	36.0081	35.7
study-38	2021-12-15	2021-12-08	7	2022-01-18	38.1432	Non_detectable	2022-09-26	35.699	Non_detectable
study-38	2021-12-17	2021-12-08	9	2022-01-24	29.9868	35.3984	2022-09-23	29.8477	36.5093
study-38	2021-12-20	2021-12-08	12	2022-01-24	30.7794	31.1835	2022-09-23	30.9221	32.9819
study-38	2021-12-22	2021-12-08	14	2022-01-24	30.2377	30.4427	2022-09-23	30.5386	30.724
study-38	2021-12-24	2021-12-08	16	2022-01-27	Non_detectable	Non_detectable	2022-09-27	Non_detectable	Non_detectable
study-38	2021-12-27	2021-12-08	19	2022-01-27	Non_detectable	Non_detectable	2022-09-27	Non_detectable	Non_detectable
study-38	2021-12-29	2021-12-08	21	2022-01-27	Non_detectable	37.2203	2022-09-27	Non_detectable	Non_detectable
study-38	2021-12-31	2021-12-08	23	2022-02-04	37.7899	Non_detectable	2022-10-10	Non_detectable	38.1207
study-38	2022-01-03	2021-12-08	26	2022-02-04	Non_detectable	Non_detectable	2022-10-10	Non_detectable	Non_detectable
study-38	2022-01-05	2021-12-08	28	2022-02-04	38.0002	Non_detectable	2022-10-10	Non_detectable	Non_detectable
study-38	2022-01-07	2021-12-08	30	2022-02-04	Non_detectable	Non_detectable	2022-10-10	Non_detectable	Non_detectable
study-39	2021-12-08	2021-12-08	0	2021-12-17	17.9427	17.462	2022-09-22	18.0057	17.5324
study-39	2021-12-10	2021-12-08	2	2022-01-18	20.1431	22.1186	2022-09-26	19.5716	21.7317
study-40	2021-12-10	2021-12-09	1	2022-01-18	23.6396	25.6342	2022-09-26	23.5715	25.0163
study-40	2021-12-13	2021-12-09	4	2022-01-18	32.0598	32.8865	2022-09-26	31.6083	33.0223
study-40	2021-12-15	2021-12-09	6	2022-01-18	31.6035	31.9604	2022-09-26	31.5446	31.749
study-40	2021-12-17	2021-12-09	8	2022-01-24	30.2308	31.3093	2022-09-23	30.5402	31.2283
study-40	2021-12-20	2021-12-09	11	2022-01-24	Non_detectable	Non_detectable	2022-09-23	Non_detectable	Non_detectable
study-41	2021-12-10	2021-12-08	2	2022-01-18	17.626	18.275	2022-09-26	17.0054	17.283
study-42	2021-12-10	2021-12-10	0	2022-01-18	Non_detectable	Non_detectable	2022-09-26	Non_detectable	Non_detectable
study-43	2021-12-10	2021-12-10	0	2021-12-17	30.9815	31.9756	2022-09-22	30.3453	31.745
study-43	2021-12-13	2021-12-10	3	2022-01-18	31.523	33.9407	2022-09-26	30.8129	33.0823
study-43	2021-12-15	2021-12-10	5	2022-10-13	25.8925	31.2558	2022-10-28	25.7952	31.0341
study-44	2021-12-13	2021-12-11	2	2022-01-18	Non_detectable	Non_detectable	2022-09-26	Non_detectable	Non_detectable
study-44	2021-12-15	2021-12-11	4	2022-01-18	30.6508	Non_detectable	2022-09-26	30.3335	Non_detectable
study-45	2021-12-13	2021-12-12	1	2022-01-18	Non_detectable	Non_detectable	2022-09-26	Non_detectable	Non_detectable
study-45	2021-12-15	2021-12-12	3	2022-01-18	27.1386	27.5217	2022-09-26	26.8232	27.7563
study-45	2021-12-17	2021-12-12	5	2022-01-24	28.0489	28.4615	2022-09-23	28.0442	28.5477
study-45	2021-12-20	2021-12-12	8	2022-01-24	29.2783	30.3943	2022-09-23	29.361	30.825
study-45	2021-12-22	2021-12-12	10	2022-01-24	33.3933	32.8007	2022-09-23	33.3175	33.6712
study-46	2021-12-13	2021-12-13	0	2022-01-18	24.6016	25.9159	2022-09-26	23.4898	25.2152
study-46	2021-12-15	2021-12-13	2	2022-01-18	20.6843	22.3829	2022-09-26	20.4552	21.6019
study-46	2021-12-17	2021-12-13	4	2022-01-24	21.3781	21.7891	2022-09-23	21.5189	21.5635
study-46	2021-12-20	2021-12-13	7	2022-01-24	24.9728	25.8894	2022-09-23	25.3527	25.8877
study-46	2021-12-22	2021-12-13	9	2022-01-24	22.1299	28.9302	2022-09-23	22.2517	29.1845
study-46	2021-12-24	2021-12-13	11	2022-01-24	28.7041	29.3477	2022-09-23	28.7046	29.8634
study-46	2021-12-27	2021-12-13	14	2022-01-27	31.2971	31.6636	2022-09-27	31.0559	31.3846
study-46	2021-12-29	2021-12-13	16	2022-01-27	Non_detectable	Non_detectable	2022-09-27	Non_detectable	Non_detectable
study-46	2021-12-31	2021-12-13	18	2022-02-04	31.082	32.2827	2022-10-10	31.1601	32.5688
study-46	2022-01-03	2021-12-13	21	2022-02-04	25.97	25.8995	2022-10-10	26.1237	26.1715
study-46	2022-01-05	2021-12-13	23	2022-02-04	30.315	30.9373	2022-10-10	30.2152	31.0778
study-46	2022-01-07	2021-12-13	25	2022-02-04	33.1309	33.4143	2022-10-10	33.9739	34.3797
study-46	2022-01-10	2021-12-13	28	2022-02-25	25.8998	26.5458	2022-09-12	25.6169	26.0979
study-46	2022-01-12	2021-12-13	30	2022-02-25	32.2729	Non_detectable	2022-09-12	32.6744	37.6071
study-46	2022-01-14	2021-12-13	32	2022-02-25	30.4202	31.1805	2022-09-12	30.6727	31.3909
study-46	2022-01-17	2021-12-13	35	2022-02-25	Non_detectable	Non_detectable	2022-09-12	38.5432	Non_detectable
study-46	2022-01-19	2021-12-13	37	2022-03-08	Non_detectable	Non_detectable	2022-09-02	Non_detectable	Non_detectable
study-46	2022-01-21	2021-12-13	39	2022-03-08	Non_detectable	Non_detectable	2022-09-02	Non_detectable	Non_detectable
study-46	2022-01-24	2021-12-13	42	2022-03-08	33.8276	34.639	2022-09-02	32.9536	33.5129
study-46	2022-01-26	2021-12-13	44	2022-03-08	38.711	Non_detectable	2022-09-02	Non_detectable	Non_detectable
study-46	2022-01-28	2021-12-13	46	2022-03-08	35.7826	35.1289	2022-09-02	34.7918	34.9801
study-47	2021-12-15	2021-12-15	0	2022-10-13	26.7963	24.0722		23.6105	34.8342
study-47	2021-12-17	2021-12-15	2	2022-01-24	25.6416	25.1472	2022-09-23	25.931	25.1523
study-47	2021-12-20	2021-12-15	5	2022-01-24	25.1134	31.0328	2022-09-23	25.5389	32.0468
study-47	2021-12-22	2021-12-15	7	2022-01-24	29.1548	28.9194	2022-09-23	29.3409	29.6162
study-47	2021-12-24	2021-12-15	9	2022-01-27	25.6907	30.0187	2022-09-27	25.0946	29.2934
study-47	2021-12-27	2021-12-15	12	2022-01-27	30.1742	30.3154	2022-09-27	29.6109	30.0319
study-47	2021-12-29	2021-12-15	14	2022-02-04	34.7394	34.5054	2022-10-10	34.4486	33.114
study-48	2021-12-17	2021-12-16	1	2022-10-13	31.8663	29.4952	2022-10-28	29.1002	Non_detectable
study-48	2021-12-20	2021-12-16	4	2022-01-24	Non_detectable	37.7252	2022-09-23	Non_detectable	Non_detectable
study-48	2021-12-22	2021-12-16	6	2022-01-24	37.5436	Non_detectable	2022-09-23	Non_detectable	38.4629
study-48	2021-12-24	2021-12-16	8	2022-01-27	Non_detectable	Non_detectable	2022-09-27	Non_detectable	Non_detectable
study-48	2021-12-27	2021-12-16	11	2022-01-27	28.6284	29.6631	2022-09-27	28.3526	29.1121
study-48	2021-12-29	2021-12-16	13	2022-01-27	28.4372	29.0071	2022-09-27	28.1078	28.9814
study-48	2021-12-31	2021-12-16	15	2022-02-04	Non_detectable	Non_detectable	2022-10-10	Non_detectable	37.9121
study-48	2022-01-03	2021-12-16	18	2022-02-04	Non_detectable	Non_detectable	2022-10-10	Non_detectable	Non_detectable
study-48	2022-01-05	2021-12-16	20	2022-02-04	30.6256	31.2777	2022-10-10	31.1811	31.7938
study-48	2022-01-07	2021-12-16	22	2022-02-25	Non_detectable	Non_detectable	2022-09-12	Non_detectable	Non_detectable
study-49	2021-12-20	2021-12-18	2	2022-01-24	25.8381	27.2757	2022-09-23	26.085	27.9075
study-50	2021-12-22	2021-12-21	1	2022-01-24	35.9787	Non_detectable	2022-09-23	38.4069	Non_detectable
study-51	2021-12-22	2021-12-22	0	2022-01-24	15.918	16.0651	2022-09-23	16.4363	16.2422
study-51	2021-12-24	2021-12-22	2	2022-01-27	18.0885	19.087	2022-09-27	17.6277	18.5604
study-51	2021-12-27	2021-12-22	5	2022-01-27	23.1316	24.022	2022-09-27	22.7402	24.2855
study-51	2021-12-29	2021-12-22	7	2022-01-27	23.4179	23.7492	2022-09-27	23.0106	23.5765
study-51	2021-12-31	2021-12-22	9	2022-02-04	26.9864	27.7275	2022-10-10	27.207	27.7466
study-51	2022-01-03	2021-12-22	12	2022-02-04	29.1383	34.7493	2022-10-10	29.2153	34.9087
study-51	2022-01-05	2021-12-22	14	2022-02-04	27.125	27.0519	2022-10-10	27.1315	27.2063
study-51	2022-01-07	2021-12-22	16	2022-02-04	33.1875	32.8031	2022-10-10	33.4658	33.6479
study-51	2022-01-10	2021-12-22	19	2022-02-25	36.4055	Non_detectable	2022-09-12	37.0313	38.1077
study-51	2022-01-12	2021-12-22	21	2022-02-25	Non_detectable	Non_detectable	2022-09-12	Non_detectable	Non_detectable
study-51	2022-01-14	2021-12-22	23	2022-02-25	29.2207	34.6688	2022-09-12	29.4445	34.0268
study-51	2022-01-17	2021-12-22	26	2022-02-25	34.706	38.9415	2022-09-12	35.0209	35.8756
study-51	2022-01-19	2021-12-22	28	2022-03-08	Non_detectable	Non_detectable	2022-09-02	37.4402	Non_detectable
study-51	2022-01-21	2021-12-22	30	2022-03-08	Non_detectable	Non_detectable	2022-09-02	Non_detectable	Non_detectable
study-51	2022-01-24	2021-12-22	33	2022-03-08	Non_detectable	Non_detectable	2022-09-02	Non_detectable	Non_detectable
study-52	2021-12-24	2021-12-24	0	2022-01-27	29.263	29.2787	2022-09-27	28.3651	28.8197
study-52	2021-12-27	2021-12-24	3	2022-01-27	35.1791	36.3244	2022-09-27	34.133	35.8436
study-52	2021-12-29	2021-12-24	5	2022-01-27	34.7507	36.624	2022-09-27	34.7859	35.3866
study-52	2021-12-31	2021-12-24	7	2022-02-04	Non_detectable	Non_detectable	2022-10-10	Non_detectable	Non_detectable
study-53	2021-12-24	2021-12-24	0	2022-01-27	22.5539	22.9226	2022-09-27	21.6966	22.4439
study-53	2021-12-27	2021-12-24	3	2022-01-27	23.4098	32.1158	2022-09-27	22.7628	31.778
study-53	2021-12-29	2021-12-24	5	2022-01-27	36.9539	36.4711	2022-09-27	36.9057	38.4724
study-53	2021-12-31	2021-12-24	7	2022-02-04	36.1737	35.9934	2022-10-10	34.9363	35.2793
study-53	2022-01-03	2021-12-24	10	2022-02-04	Non_detectable	Non_detectable	2022-10-10	36.4952	Non_detectable
study-54	2021-12-27	2021-12-25	2	2022-01-27	19.8934	27.2044	2022-09-27	19.4448	26.7768
study-54	2021-12-29	2021-12-25	4	2022-01-27	29.6775	27.3647	2022-09-27	29.6177	27.2737
study-54	2021-12-31	2021-12-25	6	2022-02-04	23.4068	23.9858	2022-10-10	23.4306	24.1394
study-54	2022-01-03	2021-12-25	9	2022-02-04	Non_detectable	Non_detectable	2022-10-10	Non_detectable	Non_detectable
study-54	2022-01-05	2021-12-25	11	2022-02-04	27.728	27.4726	2022-10-10	27.7245	27.9418
study-55	2021-12-27	2021-12-26	1	2022-01-27	26.9583	27.099	2022-09-27	26.4991	26.875
study-55	2021-12-29	2021-12-26	3	2022-01-27	26.2375	26.1301	2022-09-27	26.048	26.0929
study-55	2021-12-31	2021-12-26	5	2022-02-04	34.0298	Non_detectable	2022-10-10	33.3702	Non_detectable
study-55	2022-01-03	2021-12-26	8	2022-02-04	31.6867	Non_detectable	2022-10-10	31.4561	38.6408
study-55	2022-01-05	2021-12-26	10	2022-02-04	32.2028	32.3196	2022-10-10	32.1903	32.2675
study-55	2022-01-07	2021-12-26	12	2022-02-25	31.0995	31.6883	2022-09-12	31.0427	31.8476
study-55	2022-01-10	2021-12-26	15	2022-02-25	33.9793	Non_detectable	2022-09-12	33.8368	Non_detectable
study-55	2022-01-12	2021-12-26	17	2022-02-25	Non_detectable	Non_detectable	2022-09-12	Non_detectable	Non_detectable
study-55	2022-01-14	2021-12-26	19	2022-02-25	Non_detectable	Non_detectable	2022-09-12	36.9551	Non_detectable
study-55	2022-01-17	2021-12-26	22	2022-02-25	Non_detectable	Non_detectable	2022-09-12	Non_detectable	Non_detectable
study-55	2022-01-19	2021-12-26	24	2022-03-08	39.1011	Non_detectable	2022-09-02	Non_detectable	Non_detectable
study-55	2022-01-21	2021-12-26	26	2022-03-08	Non_detectable	Non_detectable	2022-09-02	Non_detectable	Non_detectable
study-55	2022-01-24	2021-12-26	29	2022-03-08	Non_detectable	Non_detectable	2022-09-02	Non_detectable	Non_detectable
study-55	2022-01-26	2021-12-26	31	2022-03-08	38.6031	37.7027	2022-09-02	36.6778	Non_detectable
study-55	2022-01-28	2021-12-26	33	2022-03-08	Non_detectable	Non_detectable	2022-09-02	Non_detectable	Non_detectable
study-55	2022-01-31	2021-12-26	36	2022-03-08	37.331	Non_detectable	2022-09-02	36.5955	Non_detectable
study-55	2022-02-02	2021-12-26	38	2022-03-24	Non_detectable	Non_detectable	2022-09-01	Non_detectable	Non_detectable
study-55	2022-02-04	2021-12-26	40	2022-03-24	36.3665	36.9057	2022-09-01	Non_detectable	Non_detectable
study-55	2022-02-07	2021-12-26	43	2022-03-24	34.061	35.0704	2022-09-01	Non_detectable	34.5795
study-55	2022-02-09	2021-12-26	45	2022-03-24	Non_detectable	Non_detectable	2022-09-01	Non_detectable	Non_detectable
study-56	2021-12-29	2021-12-27	2	2022-01-27	Non_detectable	37.6225	2022-09-27	Non_detectable	38.6043
study-57	2021-12-29	2021-12-28	1	2022-01-27	19.8865	20.0296	2022-09-27	19.523	19.5536
study-57	2021-12-31	2021-12-28	3	2022-02-04	23.6224	23.9187	2022-10-10	23.5892	24.1839
study-57	2022-01-03	2021-12-28	6	2022-02-04	22.4126	22.7612	2022-10-10	22.5256	22.94
study-57	2022-01-05	2021-12-28	8	2022-02-04	22.2987	22.7384	2022-10-10	22.5007	22.8097
study-57	2022-01-07	2021-12-28	10	2022-02-04	29.0946	31.239	2022-10-10	29.1892	31.178
study-57	2022-01-10	2021-12-28	13	2022-02-25	26.8442	27.1681	2022-09-12	26.0422	26.7674
study-57	2022-01-12	2021-12-28	15	2022-02-25	24.6063	25.3204	2022-09-12	23.8766	24.8352
study-57	2022-01-14	2021-12-28	17	2022-02-25	Non_detectable	Non_detectable	2022-09-12	36.9343	36.4817
study-57	2022-01-17	2021-12-28	20	2022-02-25	35.0949	35.2593	2022-09-12	34.8457	34.6399
study-57	2022-01-19	2021-12-28	22	2022-03-08	Non_detectable	Non_detectable	2022-09-02	Non_detectable	Non_detectable
study-58	2021-12-31	2021-12-28	3	2022-02-04	21.5939	21.5775	2022-10-10	21.7166	21.7076
study-59	2021-12-29	2021-12-29	0	2022-02-04	19.5021	19.9802	2022-10-10	19.7727	20.1541
study-59	2021-12-31	2021-12-29	2	2022-02-04	27.9881	38.1269	2022-10-10	27.6875	36.2584
study-60	2022-01-03	2022-01-01	2	2022-02-04	14.9916	18.202	2022-10-10	15.0955	18.4195
study-60	2022-01-05	2022-01-01	4	2022-02-04	23.1936	23.8146	2022-10-10	23.4283	23.7229
study-60	2022-01-07	2022-01-01	6	2022-02-25	27.4235	27.7734	2022-09-12	27.1591	27.6188
study-60	2022-01-10	2022-01-01	9	2022-02-25	26.7857	26.7879	2022-09-12	25.8797	26.3038
study-60	2022-01-12	2022-01-01	11	2022-02-25	Non_detectable	Non_detectable	2022-09-12	Non_detectable	Non_detectable
study-60	2022-01-14	2022-01-01	13	2022-02-25	35.8275	Non_detectable	2022-09-12	35.3079	38.3591
study-60	2022-01-17	2022-01-01	16	2022-03-08	35.7794	Non_detectable	2022-09-02	34.9303	Non_detectable
study-60	2022-01-19	2022-01-01	18	2022-03-08	34.9281	Non_detectable	2022-09-02	35.997	36.28
study-60	2022-01-21	2022-01-01	20	2022-03-08	29.6564	31.1521	2022-09-02	29.57	31.3389
study-60	2022-01-24	2022-01-01	23	2022-03-08	Non_detectable	Non_detectable	2022-09-02	Non_detectable	Non_detectable
study-61	2022-01-03	2022-01-03	0	2022-02-04	27.6056	28.8017	2022-10-10	27.5392	28.9558
study-61	2022-01-05	2022-01-03	2	2022-02-04	28.7389	Non_detectable	2022-10-10	28.4462	Non_detectable
study-61	2022-01-07	2022-01-03	4	2022-02-04	Non_detectable	Non_detectable	2022-10-10	Non_detectable	Non_detectable
study-61	2022-01-10	2022-01-03	7	2022-02-25	37.6187	Non_detectable	2022-09-12	Non_detectable	Non_detectable
study-61	2022-01-12	2022-01-03	9	2022-02-25	Non_detectable	Non_detectable	2022-09-12	Non_detectable	Non_detectable
study-61	2022-01-14	2022-01-03	11	2022-02-25	36.5113	Non_detectable	2022-09-12	36.2949	38.4284
study-61	2022-01-19	2022-01-03	16	2022-03-08	Non_detectable	Non_detectable	2022-09-02	Non_detectable	Non_detectable
study-61	2022-01-21	2022-01-03	18	2022-03-08	Non_detectable	Non_detectable	2022-09-02	38.7526	Non_detectable
study-61	2022-01-24	2022-01-03	21	2022-03-08	Non_detectable	Non_detectable	2022-09-02	Non_detectable	Non_detectable
study-61	2022-01-26	2022-01-03	23	2022-03-08	Non_detectable	Non_detectable	2022-09-02	Non_detectable	Non_detectable
study-61	2022-01-28	2022-01-03	25	2022-03-08	Non_detectable	Non_detectable	2022-09-02	Non_detectable	Non_detectable
study-61	2022-01-31	2022-01-03	28	2022-03-24	22.8888	23.6861	2022-09-01	23.0275	23.6374
study-62	2022-01-05	2022-01-04	1	2022-02-04	14.8746	18.5006	2022-10-10	14.855	18.5946
study-62	2022-01-07	2022-01-04	3	2022-02-04	27.0265	27.2108	2022-10-10	26.7177	27.264
study-62	2022-01-10	2022-01-04	6	2022-02-25	30.5663	Non_detectable	2022-09-12	29.8449	Non_detectable
study-62	2022-01-12	2022-01-04	8	2022-02-25	29.1793	30.4943	2022-09-12	28.8503	30.5166
study-62	2022-01-14	2022-01-04	10	2022-02-25	26.7416	27.4482	2022-09-12	26.7549	27.2606
study-62	2022-01-17	2022-01-04	13	2022-02-25	29.2981	29.8096	2022-09-12	28.8265	29.3035
study-62	2022-01-19	2022-01-04	15	2022-03-08	35.9838	36.4162	2022-09-02	35.557	37.4894
study-62	2022-01-21	2022-01-04	17	2022-03-08	37.7951	37.1229	2022-09-02	37.4791	Non_detectable
study-63	2022-01-10	2022-01-09	1	2022-02-25	34.5546	33.9443	2022-09-12	33.7843	34.6226
study-63	2022-01-12	2022-01-09	3	2022-02-25	33.996	36.1832	2022-09-12	33.7212	37.3122
study-63	2022-01-14	2022-01-09	5	2022-02-25	33.9565	33.9743	2022-09-12	33.1136	33.9085
study-63	2022-01-17	2022-01-09	8	2022-03-08	Non_detectable	Non_detectable	2022-09-02	37.0321	Non_detectable
study-63	2022-01-19	2022-01-09	10	2022-03-08	Non_detectable	Non_detectable	2022-09-02	Non_detectable	Non_detectable
study-63	2022-01-21	2022-01-09	12	2022-03-08	Non_detectable	36.4488	2022-09-02	37.3551	38.5555
study-63	2022-01-24	2022-01-09	15	2022-03-08	Non_detectable	Non_detectable	2022-09-02	39.8219	Non_detectable
study-63	2022-01-28	2022-01-09	19	2022-03-08	Non_detectable	Non_detectable	2022-09-02	Non_detectable	Non_detectable
study-64	2022-01-10	2022-01-10	0	2022-02-25	21.1929	21.8056	2022-09-12	20.9431	21.3541
study-64	2022-01-12	2022-01-10	2	2022-02-25	24.4852	26.6733	2022-09-12	23.6345	26.0345
study-64	2022-01-14	2022-01-10	4	2022-02-25	26.3642	26.3011	2022-09-12	25.5626	27.8214
study-64	2022-01-17	2022-01-10	7	2022-02-25	32.9835	34.4647	2022-09-12	31.9394	33.7195
study-64	2022-01-19	2022-01-10	9	2022-03-08	38.7726	Non_detectable	2022-09-02	Non_detectable	Non_detectable
study-64	2022-01-21	2022-01-10	11	2022-03-08	37.9307	37.8639	2022-09-02	39.1524	Non_detectable
study-64	2022-01-24	2022-01-10	14	2022-03-08	35.7276	35.9013	2022-09-02	34.1923	36.9288
study-64	2022-01-26	2022-01-10	16	2022-03-08	36.5247	36.8586	2022-09-02	34.7907	Non_detectable
study-64	2022-01-28	2022-01-10	18	2022-03-08	Non_detectable	Non_detectable	2022-09-02	37.5407	Non_detectable
study-65	2022-01-12	2022-01-11	1	2022-02-25	23.9109	24.7095	2022-09-12	23.3273	24.619
study-65	2022-01-14	2022-01-11	3	2022-02-25	31.9149	34.9138	2022-09-12	31.6196	34.0109
study-65	2022-01-17	2022-01-11	6	2022-02-25	29.4691	35.2678	2022-09-12	28.86	33.8319
study-65	2022-01-19	2022-01-11	8	2022-03-08	32.9993	34.3673	2022-09-02	32.9184	33.999
study-65	2022-01-21	2022-01-11	10	2022-03-08	33.164	33.8509	2022-09-02	32.486	32.9555
study-66	2022-01-14	2022-01-12	2	2022-02-25	29.7264	33.7433	2022-09-12	28.9937	32.921
study-67	2022-01-17	2022-01-16	1	2022-02-25	29.8619	34.8881	2022-09-12	29.4777	34.1265
study-67	2022-01-19	2022-01-16	3	2022-03-08	28.3103	28.8776	2022-09-02	28.1661	28.1362
study-67	2022-01-21	2022-01-16	5	2022-03-08	26.2592	26.9345	2022-09-02	25.7863	26.0952
study-67	2022-01-24	2022-01-16	8	2022-03-08	23.7267	26.7955	2022-09-02	24.1434	26.8388
study-67	2022-01-26	2022-01-16	10	2022-03-08	26.0163	Non_detectable	2022-09-02	25.8574	Non_detectable
study-67	2022-01-28	2022-01-16	12	2022-03-08	32.3626	36.3423	2022-09-02	31.9978	Non_detectable
study-67	2022-01-31	2022-01-16	15	2022-03-24	26.1804	26.4504	2022-09-01	25.5023	26.2681
study-67	2022-02-02	2022-01-16	17	2022-03-24	37.8452	Non_detectable	2022-09-01	Non_detectable	Non_detectable
study-67	2022-02-04	2022-01-16	19	2022-03-24	38.8569	Non_detectable	2022-09-01	35.9845	Non_detectable
study-67	2022-02-07	2022-01-16	22	2022-03-24	33.0382	34.9847	2022-09-01	27.7696	34.5268
study-68	2022-01-26	2022-01-25	1	2022-03-08	30.6014	30.3079	2022-09-02	29.7117	31.2153
study-68	2022-01-28	2022-01-25	3	2022-03-08	35.1057	38.9757	2022-09-02	34.5308	37.9099
study-68	2022-01-31	2022-01-25	6	2022-03-24	Non_detectable	Non_detectable	2022-09-01	Non_detectable	Non_detectable
study-68	2022-02-02	2022-01-25	8	2022-03-24	Non_detectable	38.4802	2022-09-01	Non_detectable	38.2309
study-68	2022-02-04	2022-01-25	10	2022-03-24	36.2472	Non_detectable	2022-09-01	36.0555	38.2508
study-68	2022-02-07	2022-01-25	13	2022-03-24	Non_detectable	Non_detectable	2022-09-01	38.209	Non_detectable
study-68	2022-02-09	2022-01-25	15	2022-03-24	Non_detectable	Non_detectable	2022-09-01	Non_detectable	Non_detectable
study-69	2022-02-02	2022-02-02	0	2022-03-24	Non_detectable	Non_detectable	2022-09-01	Non_detectable	Non_detectable
study-70	2022-02-02	2022-02-02	0	2022-03-24	21.5519	21.162	2022-09-01	20.478	20.4286
study-70	2022-02-04	2022-02-02	2	2022-03-24	23.039	22.1816	2022-09-01	22.2829	22.1862
study-71	2022-02-14	2022-02-13	1	2022-03-24	29.9861	29.636	2022-09-01	29.3407	28.132
study-71	2022-02-16	2022-02-13	3	2022-03-24	30.6718	32.8121	2022-09-01	29.9366	31.9054
study-71	2022-02-18	2022-02-13	5	2022-03-24	28.8681	28.9671	2022-09-01	28.0005	28.0932
study-72	2022-03-04	2022-02-26	6	2022-03-24	22.7866	22.414	2022-09-01	22.363	22.4448
study-72	2022-03-07	2022-02-26	9	2022-03-24	26.7918	27.4427	2022-09-01	26.5113	26.7917
study-72	2022-03-09	2022-02-26	11	2022-03-24	30.6847	30.8049	2022-09-01	29.9615	30.3297
study-72	2022-03-11	2022-02-26	13	2022-03-24	23.4364	23.38	2022-09-01	22.7766	22.8286
study-72	2022-03-14	2022-02-26	16	2022-03-24	28.7044	36.5871	2022-09-01	28.2838	35.824
study-73	2022-03-04	2022-03-04	0	2022-03-24	26.0514	26.7453	2022-09-01	26.2193	27.4734
study-73	2022-03-07	2022-03-04	3	2022-03-24	21.7309	22.4178	2022-09-01	20.9358	21.9424
study-73	2022-03-09	2022-03-04	5	2022-03-24	29.3636	28.1449	2022-09-01	28.211	27.0998
study-73	2022-03-11	2022-03-04	7	2022-03-24	24.7292	24.9152	2022-09-01	24.3355	25.1958
study-74	2022-03-07	2022-03-07	0	2022-03-24	Non_detectable	Non_detectable	2022-09-01	Non_detectable	Non_detectable
study-74	2022-03-09	2022-03-07	2	2022-03-24	Non_detectable	Non_detectable	2022-09-01	Non_detectable	Non_detectable
study-75	2022-03-07	2022-03-06	1	2022-03-24	27.5013	27.789	2022-09-01	27.1126	27.1626
study-76	2022-03-07	2022-03-07	0	2022-03-24	21.0338	22.2291	2022-09-01	21.8788	22.2317
study-77	2022-03-09	2022-02-27	10	2022-03-24	23.2433	35.9356	2022-09-01	22.7762	35.3589
study-77	2022-03-11	2022-02-27	12	2022-03-24	29.9873	29.686	2022-09-01	28.3632	28.9737
study-77	2022-03-14	2022-02-27	15	2022-03-24	35.1743	36.7309	2022-09-01	39.2652	Non_detectable
study-77	2022-03-16	2022-02-27	17	2022-03-24	Non_detectable	Non_detectable	2022-09-01	Non_detectable	Non_detectable
study-77	2022-03-18	2022-02-27	19	2022-08-30	Non_detectable	Non_detectable	2022-10-24	38.2645	Non_detectable
study-77	2022-03-21	2022-02-27	22	2022-08-30	Non_detectable	Non_detectable	2022-10-24	Non_detectable	Non_detectable
study-78	2022-03-09	2022-03-09	0	2022-03-24	Non_detectable	Non_detectable	2022-09-01	Non_detectable	Non_detectable
study-78	2022-03-11	2022-03-09	2	2022-03-24	Non_detectable	Non_detectable	2022-09-01	Non_detectable	Non_detectable
study-78	2022-03-16	2022-03-09	7	2022-03-24	Non_detectable	Non_detectable	2022-09-01	Non_detectable	Non_detectable
study-78	2022-03-18	2022-03-09	9	2022-08-30	Non_detectable	Non_detectable	2022-10-24	Non_detectable	Non_detectable
study-79	2022-03-14	2022-03-08	6	2022-03-24	24.4789	24.3536	2022-09-01	23.2906	23.8242
study-80	2022-03-16	2022-03-15	1	2022-03-24	32.1114	32.1978	2022-09-01	31.6673	32.0691
study-81	2022-03-23	2022-03-22	1	2022-08-30	30.6266	30.7054	2022-10-24	30.6176	30.9632
study-82	2022-03-28	2022-04-03	-6	2022-08-30	24.1406	28.8313	2022-10-24	26.3568	29.125
study-82	2022-04-04	2022-04-03	1	2022-08-30	26.9181	27.2112	2022-10-24	27.1209	27.3989
study-82	2022-04-08	2022-04-03	5	2022-08-30	30.0106	29.9047	2022-10-24	30.1084	30.8714
study-82	2022-04-11	2022-04-03	8	2022-08-30	30.4414	30.281	2022-10-24	30.349	30.5681
study-82	2022-04-13	2022-04-03	10	2022-08-30	28.8349	37.8917	2022-10-24	29.5105	36.7241
study-82	2022-04-20	2022-04-03	17	2022-08-30	Non_detectable	Non_detectable	2022-10-24	Non_detectable	38.1084
study-82	2022-04-22	2022-04-03	19	2022-08-30	Non_detectable	Non_detectable	2022-10-24	Non_detectable	36.1934
study-83	2022-04-01	2022-03-31	1	2022-08-30	22.4221	25.5609	2022-10-24	22.9131	25.8807
study-84	2022-04-04	2022-04-04	0	2022-08-30	Non_detectable	Non_detectable	2022-10-24	Non_detectable	Non_detectable
study-84	2022-04-06	2022-04-04	2	2022-08-30	Non_detectable	Non_detectable	2022-10-24	Non_detectable	Non_detectable
study-85	2022-04-08	2022-04-07	1	2022-08-30	Non_detectable	38.7351	2022-10-24	Non_detectable	Non_detectable
study-86	2022-04-20	2022-04-17	3	2022-08-30	28.5302	28.5657	2022-10-24	28.8417	28.2939
study-86	2022-04-22	2022-04-17	5	2022-08-30	32.3412	32.9916	2022-10-24	34.2744	33.3052
study-87	2022-05-09	2022-05-09	0	2022-08-30	23.9658	22.5922	2022-10-24	22.2903	23.3241
study-87	2022-05-11	2022-05-09	2	2022-08-30	24.9565	24.8062	2022-10-24	25.3309	25.8209
study-87	2022-05-13	2022-05-09	4	2022-08-30	19.5457	20.2789	2022-10-24	19.4515	20.0127
study-88	2022-05-18	2022-05-17	1	2022-08-30	31.7561	34.3945	2022-10-24	32.4119	34.4797
study-88	2022-05-20	2022-05-17	3	2022-10-13	36.0409	Non_detectable	2022-10-28	Non_detectable	Non_detectable
study-88	2022-05-23	2022-05-17	6	2022-10-13	Non_detectable	Non_detectable	2022-10-28	Non_detectable	Non_detectable
study-89	2022-06-24	2022-06-23	1	2022-10-13	28.664	28.9373	2022-10-28	27.9315	28.5141
study-89	2022-06-27	2022-06-23	4	2022-10-13	26.4604	27.3005	2022-10-28	25.5556	26.141
study-89	2022-06-29	2022-06-23	6	2022-10-13	35.4066	34.1794		Non_detectable	33.0944
study-90	2022-08-01	2022-07-30	2	2023-06-20	19.5189	18.0205	2023-06-27	18.4661	17.7072
study-90	2022-08-03	2022-07-30	4	2023-06-20	21.8507	28.6121	2023-06-27	21.2661	27.3143
study-91	2022-08-01	2022-07-12	20	2023-06-20	37.5853	Non_detectable	2023-06-27	Non_detectable	Non_detectable
study-92	2022-09-12	2022-09-12	0	2023-06-20	19.9781	19.964	2023-06-27	18.3353	20.0599
study-92	2022-09-14	2022-09-12	2	2023-06-20	22.7997	23.3149	2023-06-27	22.5653	22.8159
study-93	2022-10-14	2022-10-12	2	2023-06-20	Non_detectable	Non_detectable	2023-06-27	Non_detectable	Non_detectable
study-94	2022-11-11	2022-11-09	2	2023-06-20	22.9216	21.4857	2023-06-27	20.9395	20.8229
study-94	2022-11-14	2022-11-09	5	2023-06-20	27.0643	27.6562	2023-06-27	26.0135	26.5534
study-94	2022-11-16	2022-11-09	7	2023-06-20	23.8012	23.728	2023-06-27	22.5568	22.6976
study-94	2022-11-23	2022-11-09	14	2023-06-20	31.6029	30.192	2023-06-27	30.7682	29.769
study-95	2023-01-04	2022-12-25	10	2023-06-20	29.6963	Non_detectable	2023-06-27	28.1374	Non_detectable
study-95	2023-01-09	2022-12-25	15	2023-06-20	35.2933	36.6009	2023-06-27	34.6992	33.8789
study-96	2023-03-17	2023-03-14	3	2023-06-20	Non_detectable	Non_detectable	2023-06-27	37.2683	Non_detectable
study-96	2023-03-20	2023-03-14	6	2023-06-20	Non_detectable	Non_detectable	2023-06-27	Non_detectable	Non_detectable
study-97	2023-03-22	2023-03-19	3	2023-06-20	33.9891	35.1122	2023-06-27	33.7295	33.4165
study-97	2023-03-29	2023-03-19	10	2023-06-20	32.9031	35.5821	2023-06-27	30.3966	32.2616
study-97	2023-03-31	2023-03-19	12	2023-06-20	25.6327	26.3056	2023-06-27	23.721	24.8552
study-98	2023-03-27	2023-03-23	4	2023-06-20	31.0765	30.7353	2023-06-27	30.8822	29.8815
study-98	2023-03-29	2023-03-23	6	2023-06-20	34.2211	34.4825	2023-06-27	32.8577	32.6058
study-98	2023-03-31	2023-03-23	8	2023-06-20	Non_detectable	Non_detectable	2023-06-27	37.4706	Non_detectable
study-99	2023-04-14	2023-04-13	1	2023-06-20	20.3769	20.6233	2023-06-27	21.2559	19.7157
study-99	2023-04-17	2023-04-13	4	2023-06-20	26.858	26.5266	2023-06-27	26.0549	25.1603
study-99	2023-04-19	2023-04-13	6	2023-06-20	29.0575	28.3047	2023-06-27	28.4332	27.3897
study-99	2023-04-21	2023-04-13	8	2023-06-20	30.5142	28.4087	2023-06-27	28.9829	27.4678
study-99	2023-04-24	2023-04-13	11	2023-06-20	28.2274	30.0302	2023-06-27	27.7919	28.1765
study-99	2023-04-26	2023-04-13	13	2023-06-20	26.7555	27.7236	2023-06-27	27.0561	25.9437
study-99	2023-04-28	2023-04-13	15		Non_detectable	Non_detectable		Non_detectable	Non_detectable
study-99	2023-05-01	2023-04-13	18	2023-06-20	31.8251	29.7918	2023-06-27	27.7252	27.8558
study-99	2023-05-03	2023-04-13	20	2023-06-20	33.6566	33.5096	2023-06-27	31.0434	31.0555
study-99	2023-05-08	2023-04-13	25	2023-06-20	33.0278	33.7704	2023-06-27	31.461	32.0041
study-99	2023-05-12	2023-04-13	29	2023-06-20	37.074	36.4053	2023-06-27	34.248	34.1986
study-99	2023-05-15	2023-04-13	32	2023-07-06	35.3097	34.8555	2023-07-06	34.1901	32.094
study-99	2023-05-17	2023-04-13	34	2023-07-06	33.3541	33.6556	2023-07-06	33.2247	33.5665
study-99	2023-05-22	2023-04-13	39	2023-07-06	Non_detectable	Non_detectable	2023-07-06	Non_detectable	Non_detectable
study-100	2023-04-24	2023-04-21	3	2023-06-20	30.1005	30.3051	2023-06-27	26.237	26.9641
study-100	2023-04-26	2023-04-21	5	2023-06-20	25.1934	24.8446	2023-06-27	24.4185	23.5865
study-100	2023-05-01	2023-04-21	10	2023-06-20	24.5635	26.4617	2023-06-27	23.155	24.6615
study-100	2023-05-03	2023-04-21	12	2023-06-20	33.0547	Non_detectable	2023-06-27	31.5184	Non_detectable
study-100	2023-05-05	2023-04-21	14	2023-06-20	Non_detectable	Non_detectable	2023-06-27	Non_detectable	Non_detectable
study-100	2023-05-11	2023-04-21	20	2023-06-20	Non_detectable	Non_detectable	2023-06-27	Non_detectable	Non_detectable
study-100	2023-05-12	2023-04-21	21	2023-06-20	Non_detectable	Non_detectable	2023-06-27	36.4946	Non_detectable
study-101	2022-04-29	2022-04-26	3	2022-08-30	28.6512	29.3932	2022-10-24	29.3712	29.6367
study-101	2022-05-02	2022-04-26	6	2022-08-30	27.0227	27.154	2022-10-24	26.58	27.4024
study-101	2022-05-04	2022-04-26	8	2022-08-30	36.9396	35.8722	2022-10-24	36.8307	37.7306
study-101	2022-05-06	2022-04-26	10	2022-08-30	Non_detectable	Non_detectable	2022-10-24	Non_detectable	Non_detectable
study-102	2022-03-18	2022-03-18	0	2022-08-30	Non_detectable	Non_detectable	2022-10-24	35.5486	Non_detectable

## Sheet: Data dictonary
Column	Data type	Description
Study id	Character	ID for individual patients
Sampling date	Date [year- month - day]	Date of the nasopharynx sampling
ICU admission date	Date [year- month - day]	Date of the ICU admission
Days since ICU admission	Interger	Difference in days between the ICU admission date and the sampling date
Date of PCR analysis 1	Date [year- month - day]	Date when the first PCR analysis was performed (This does not include the PMA-specific steps, as this was done on the sampling date)
Ct value minus PMA PCR analysis 1	Float	Ct value of the allocate without the PMA treatment for the first PCR analysis
Ct value plus PMA PCR analysis 1	Float	Ct value of the allocate with the PMA treatment for the first PCR analysis
Date of PCR analysis 2	Date [year- month - day]	Date when the second PCR (re) analysis was performed (This does not include the PMA-specific steps, as this was done on the sampling date)
Ct value minus PMA PCR analysis 2	Float	Ct value of the allocate without the PMA treatment for the second (re) PCR analysis
Ct value plus PMA PCR analysis 2	Float	Ct value of the allocate with the PMA treatment for the second (re) PCR analysis
Technical replication set: Remeasurements of the original samples
